# Supplementary material for: Barrier and Immune Modulation by Limosilactobacillus reuteri ATCC PTA 6127 in Canine Epithelial and Immune Cells Under Lipopolysaccharide Challenge
Source: Int J Mol Sci. 2026 Jun 19;27(12):5546. doi: 10.3390/ijms27125546 (PMC13299922; doi:10.3390/ijms27125546)
Supplement: Supplementary file 1 [file ijms-27-05546-s001.zip]

Archive with 1 entries (1 files):
- ijms-4352300-supplementary.pdf
